# Supplementary material for: Relationship Between Anemia and Oral Lichen Planus: New Therapeutic Perspectives Based on Anemia Management—A Systematic Review and Meta-Analysis
Source: J Clin Med. 2026 Jan 11;15(2):581. doi: 10.3390/jcm15020581 (PMC12842322; doi:10.3390/jcm15020581)
Supplement: Supplementary file 1 [file jcm-15-00581-s001.zip]

Archive with 1 entries (1 files):
- jcm-4082926-supplementary.pdf
